# Supplementary material for: Integrated Bioinformatics Analysis of the Hub Genes Involved in Irinotecan Resistance in Colorectal Cancer
Source: Biomedicines. 2022 Jul 16;10(7):1720. doi: 10.3390/biomedicines10071720 (PMC9312838; doi:10.3390/biomedicines10071720)
Supplement: Supplementary file 1 [file biomedicines-10-01720-s001.zip]

Archive with 1 entries (1 files):
- biomedicines-1756068-supplementary.pdf
